# Supplementary material for: An inner membrane protein is covalently attached to peptidoglycan in the γ-proteobacterium Dickeya dadantii
Source: Commun Biol. 2025 Jul 18;8:1071. doi: 10.1038/s42003-025-08488-9 (PMC12274547; doi:10.1038/s42003-025-08488-9)
Supplement: Supplementary file 3 — Supplementary Data 1 [file 42003_2025_8488_MOESM3_ESM.xlsx]

## Sheet: Fig.2C Western quantification
Figure 2C
Western quaantifications.
Intensity of muropeptide-linked specie of Bla-CTE_WT generated by PGRP and these of Bla-CTE_T218Y generated by lysozyme and PGRP relative to those of Bla-CTE_WT generated by lysozyme
Bla-CTE_WT+lysozyme
100	100	100	100	100	100	100	100	100	100	100
Bla-CTE_WT+PGRP
24.0608	25.0142	26.2444	27.3343	32.0784	24.8618	51.4278	56.9745	54.4639	51.8292	53.4339
Bla-CTE_T218Y+lysozyme
348.265	298.085	327.788	340.111	301.158	351.47	238.378	255.742	232.444	255.982	231.548
Bla-CTE_T218Y+PGRP
218.181	180.245	212.92	218.34	174.723	208.797	158.364	175.882	159.247	169.738	157.885

## Sheet: Fig.3C Western quantification
	Figure 3C
	Western quantifications. Intensity of muropeptide-linked OutB variants in different lpp-length mutant strains. Intensity in the lpp_wt strain is considered as 100%.
Bwt in diff Lpp
# measure	214	215	216	217	237	238	239	247	263	264	266	267	270	208	209	210	211	212	46	47	42	43
Lpp_plus21	171.417	169.392	158.094	154.812	231.849	306.749	220.263	267.097	218.098	223.858	245.191	218.65	231.381	154.092	148.526	151.099	156.123	158.769	152.535	158.163	155.266	152.136
Lpp_delta	50.4299	62.205	59.8988	62.8926	65.4809	69.1311	63.2917	56.0831	27.096	31.3598	45.8152	41.1941	47.6276	83.3526	80.0135	72.5864	80.3437	75.9684	64.6844	63.2869	64.5697	62.4265
Lpp_wt	100	100	100	100	100	100	100	100	100	100	100	100	100	100	100	100	100	100	100	100	100	100
Bdlt in diff Lpp
# measure	218	219	220	221	243	244	245	246	258	259	260	262	271	192	193	199	200	46	47	42	43
Lpp_plus21	203.887	221.684	207.353	245.284	151.503	193.433	166.616	168.897	167.858	154.081	139.136	175.331	141.708	141.15	115.456	146.601	132.319	165.458	174.332	165.61	175.455
Lpp_delta	78.3518	83.7041	72.0783	82.6606	64.3312	59.9802	70.1282	64.7061	22.7622	19.0453	23.9595	20.0137	26.6828	81.2698	87.6739	79.3481	85.1262	70.4235	76.3402	79.9295	81.2533
Lpp_wt	100	100	100	100	100	100	100	100	100	100	100	100	100	100	100	100	100	100	100	100	100
OutB+21 in diff Lpp
# measure	301	302	304	305	307	308	309	310	322	323	324	325	332	333	326	327	328	329	330	331	194	195	201	202	46	47	42	43
Lpp_plus21	218.594	250.505	285.744	255.638	222.723	241.786	198.912	212.212	180.99	207.537	223.871	249.31	193.635	197.502	243.257	211.803	198.098	185.933	176.979	159.706	139.249	123.915	130.693	130.494	138.481	136.542	144.255	142.662
Lpp_delta	56.2867	59.9535	54.0066	55.4716	68.9916	62.4034	62.0289	60.3166	41.8978	55.667	52.0368	59.6762	52.4871	52.603	63.077	62.3067	55.2852	57.7016	50.9766	50.1717	41.6467	15.3579	37.1869	27.1525	36.7952	33.8879	45.0565	40.4053
Lpp_wt	100	100	100	100	100	100	100	100	100	100	100	100	100	100	100	100	100	100	100	100	100	100	100	100	100	100	100	100

## Sheet: Fig.3C statistical analysis
	Table Analyzed	outBWT	outBWT	outB∆22	outB∆22	OutB+21	OutB+21
	Column C	WT	WT	LppWT	LppWT	LppWT	LppWT
	vs.	vs,	vs,	vs,	vs,	vs,	vs,
	Column A	Lpp+21	Lpp∆21	Lpp+21	Lpp∆21	Lpp+21	Lpp∆21
	Mann Whitney test
	P value	<0,0001	<0,0001	<0,0001	<0,0001	<0,0001	<0,0001
	Exact or approximate P value?	Exact	Exact	Exact	Exact	Exact	Exact
	P value summary	****	****	****	****	****	****
	Significantly different (P < 0.05)?	Yes	Yes	Yes	Yes	Yes	Yes
	One- or two-tailed P value?	Two-tailed	Two-tailed	Two-tailed	Two-tailed	Two-tailed	Two-tailed
	Sum of ranks in column A,C	737 , 253	253 , 737	672 , 231	231 , 672	1190 , 406	406 , 1190
	Mann-Whitney U	0	0	0	0	0	0
	Difference between medians
	Median of column A	164,1, n=22	63,09, n=22	166,6, n=21	72,08, n=21	197,8, n=28	53,30, n=28
	Median of column C	100,0, n=22	100,0, n=22	100,0, n=21	100,0, n=21	100,0, n=28	100,0, n=28
	Difference: Actual	-64.08	36.91	-66.62	27.92	-97.8	46.7
	Difference: Hodges-Lehmann	-64.08	36.91	-66.62	27.92	-97.8	46.7

## Sheet: Fig.S7 Light microscopy data
	Statistical source data for figure S7
	Light contrast microscopy						no. photos				no. photos				no. photos						no. photos
							n=9				n=13				n=4						n=5
							D. dadantii A6761 (lpp::Cm)				D. dadantii A6752 (lpp+21)					D. dadantii A6753 (lppΔ21)						D. dadantii A6754 (lpp_wt)
						bacterial no.	length	width		bacterial no.	length	width			bacterial no.	length	width				bacterial no.	length	width
						1	4.055	1.31		1	7.084	1.372			1	2.561	1.156				1	2.929	1.181
						2	6.735	1.552		2	4.757	1.22			2	3.822	1.213				2	3.82	1.164
						3	3.736	1.571		3	4.777	1.32			3	2.489	1.149				3	4.602	1.093
						4	4.621	1.367		4	3.678	1.344			4	2.629	1.098				4	4.014	0.894
						5	4.835	1.367		5	5.721	1.469			5	3.587	1.042				5	3.407	1.103
						6	5.256	1.416		6	6.833	1.784			6	4.603	1.087				6	6.009	1.117
						7	15.525	1.388		7	5.546	1.48			7	3.264	1.46				7	5.128	1.085
						8	3.86	1.374		8	7.125	1.366			8	3.489	1.182				8	4.841	1.139
						9	21.209	1.678		9	4.398	1.446			9	4.026	1.032				9	5.844	1.52
						10	4.313	0.972		10	4.497	1.497			10	2.461	1.011				10	5.458	1.224
						11	6.104	1.257		11	12.171	1.252			11	3.419	1.242				11	4.847	1.258
						12	6.6	1.145		12	4.487	1.69			12	4.135	1.327				12	4.902	1.313
						13	15.585	1.805		13	7.546	1.644			13	2.772	1.058				13	5.671	1.274
						14	21.344	1.756		14	7.429	1.532			14	4.176	1.182				14	4.816	1.135
						15	4.93	1.533		15	3.976	1.366			15	3.739	1.149				15	2.97	1.085
						16	3.344	1.476		16	3.161	1.528			16	4.567	1.044				16	7.656	0.943
						17	9.535	1.31		17	3.295	1.436			17	3.037	1.044				17	2.804	1.133
						18	6.792	1.388		18	8.669	1.276			18	3.237	1.098				18	3.406	1.401
						19	4.482	1.852		19	3.426	1.515			19	3.825	1.348				19	4.752	1.037
						20	5	1.672		20	3.65	1.344			20	3.264	1.042				20	3.536	1.135
						21	6.209	1.527		21	4.063	1.505			21	3.503	1.182				21	5.011	1.333
						22	8.974	1.429		22	11.67	1.659			22	3.489	1.236				22	2.311	1.041
						23	4.036	1.429		23	4.075	1.433			23	2.659	1.178				23	2.63	0.954
						24	4.337	1.242		24	3.84	1.263			24	3.611	1.098				24	3.015	0.825
						25	9.498	1.388		25	4.491	1.639			25	5.335	1.236				25	3.344	0.894
						26	5.597	1.625		26	4.938	1.713			26	4.527	1.058				26	4.066	1.135
						27	4.34	1.689		27	4.738	1.344			27	5.086	1.31				27	2.995	1.294
						28	9.563	1.257		28	4.47	1.642			28	3.264	1.111				28	3.11	1.054
						29	4.909	1.429		29	5.289	1.771			29	4.097	1.25				29	6.022	1.282
						30	4.777	1.583		30	16.138	1.781			30	3.3	1.051				30	6.082	1.406
						31	9.457	1.868		31	7.133	1.513			31	3.299	1.305				31	4.837	1.258
						32	9.688	1.388		32	5.831	1.598			32	2.995	1.032				32	3.796	1.093
						33	14.535	1.533		33	8.048	1.429			33	2.705	1.242				33	4.068	1.02
						34	6.371	1.395		34	11.331	1.354			34	3.954	1.06				34	3.869	1.067
						35	6.939	1.717		35	6.536	1.932			35	2.466	1.199				35	4.472	1.192
						36	12.607	1.552		36	5.33	1.341			36	3.031	1.122				36	5.363	1.323
						37	6.756	1.625		37	5.418	1.315			37	2.712	1.18				37	3.821	0.991
						38	4.623	1.476		38	3.824	1.86			38	2.772	1.252				38	5.83	1.258
						39	5.097	1.552		39	4.715	1.354			39	2.957	0.994				39	3.375	1.067
						40	4.813	1.583		40	20.394	1.765			40	2.924	1.113				40	3.369	1.103
						41	4.667	1.552		41	5.825	1.315			41	1.907	0.845				41	7.356	1.245
						42	5.597	0.889		42	8.853	1.53			42	1.955	0.913				42	3.666	1.348
						43	9.135	1.367		43	3.94	1.356			43	3.228	1.277				43	3.832	1.035
						44	4.472	1.71		44	4.773	1.265			44	2.439	1.113				44	2.736	1.224
						45	5.551	1.584		45	5.179	1.518			45	3.382	1.187				45	3.375	1.34
						46	6.01	1.584		46	5.531	1.453			46	3.231	1.327				46	3.876	1.133
						47	3.851	1.6		47	4.839	1.501			47	5.416	1.277				47	5.278	1.103
						48	3.946	1.578		48	7.227	1.5			48	2.772	1.06				48	5.193	1.938
						49	3.994	1.341		49	7.395	1.406			49	3.345	1.042				49	4.351	1.202
						50	4.18	1.213		50	5.985	1.612			50	3.025	1.199				50	3.441	1.539
						51	10.964	1.5		51	11.021	1.569			51	3.088	1.04				51	5.724	1.117
						52	3.981	1.184		52	4.036	1.491			52	3.116	0.995				52	3.407	1.139
						53	3.957	1.86		53	4.181	1.45			53	2.263	1.004				53	3.771	1.229
						54	3.443	1.341		54	4.634	1.295			54	3.102	0.995				54	6.416	1.252
						55	6.325	1.77		55	5.89	1.417			55	3.037	1.071				55	4.937	1.387
						56	3.42	1.54		56	6.228	1.099			56	2.479	1.186				56	3.816	1.117
						57	3.814	1.315		57	7.345	1.535			57	2.921	0.995				57	4.014	1.2
						58	4.282	1.77		58	3.903	1.5			58	2.763	1.12				58	5.077	1.166
						59	3.629	1.869		59	4.39	1.185			59	2.704	0.978				59	6.023	1.342
						60	8.918	1.423		60	4.879	1.271			60	4.315	1.164				60	5.666	1.401
						61	16.741	1.846		61	6.359	1.604			61	2.747	1.277				61	5.103	1.037
						62	7.019	1.373		62	6.106	1.688			62	3.912	1.149				62	4.2	1.135
						63	12.295	1.715		63	14.732	1.725			63	3.043	1.135				63	5.3	1.202
						64	4.295	1.54		64	23.198	1.688			64	3.532	1.029				64	3.58	1.077
						65	5.365	1.412		65	4.697	1.534			65	3.116	0.995				65	5.991	1.294
						66	5.685	1.323		66	7.662	1.559			66	4.295	0.93				66	3.677	1.498
						67	9.088	1.712		67	10.522	1.2			67	2.829	1.209				67	3.853	1.35
						68	8.321	1.577		68	5.808	1.262			68	2.353	0.971				68	3.595	1.414
						69	4.844	1.287		69	13.744	1.355			69	3.386	1.095				69	6.992	1.229
						70	5.22	1.308		70	5.029	1.409			70	3.704	1.471				70	5.313	0.943
						71	4.835	1.464		71	5.364	1.929			71	3.5	1.295				71	5.085	1.054
						72	4.986	1.612		72	5.983	1.399			72	3.225	1.021				72	3.328	1.147
						73	7.835	1.445		73	6.024	1.693			73	2.972	1.209				73	3.441	0.947
						74	7.933	1.647		74	8.916	1.472			74	3.815	0.923				74	4.293	0.805
						75	5.916	1.565		75	5.508	1.825			75	2.954	0.921				75	9.661	1.192
						76	5.718	1.351		76	6.547	1.611			76	2.208	1.017				76	3.402	1.077
						77	4.472	1.196		77	5.437	1.096			77	2.882	1.235				77	3.211	1.348
						78	3.51	1.365		78	5.013	1.617			78	1.785	0.937				78	2.96	1.406
						79	14.367	1.482		79	7.278	1.515			79	3.393	1.262				79	3.544	1.265
						80	5.545	1.791		80	10.646	1.206			80	5.807	0.925				80	5.821	1.328
						81	4.876	1.521		81	5.696	1.684			81	3.746	0.989				81	3.705	1.216
						82	7.059	1.634		82	3.339	1.359			82	3.294	0.929				82	3.678	1.085
						83	15.325	1.259		83	3.263	1.963			83	2.588	1.193				83	3.884	1.202
						84	12.218	1.649		84	7.354	1.402			84	3.162	1.138				84	4.058	1.274
						85	6.991	1.521		85	6.299	1.43			85	3.274	1.068				85	2.424	1.018
						86	5.051	1.531		86	6.753	1.459			86	3.5	1.148				86	2.63	1.202
						87	5.547	1.694		87	6.753	1.249			87	2.415	1.009				87	3.3	1.02
						88	3	1.533		88	4.688	1.075			88	3.322	0.947				88	3.444	1.294
						89	5.209	1.602		89	9.737	1.337			89	2.765	1.039				89	2.001	0.936
						90	4.618	1.264		90	5.534	1.065			90	3.333	0.925				90	4.697	1.35
						91	5.282	1.374		91	3.6	1.305			91	3.776	1.085				91	4.889	1.533
						92	6.282	1.349		92	3.758	1.121			92	5.288	0.838				92	5.401	1.34
						93	7.096	1.349		93	5.405	1.149			93	3.39	1.004				93	4.608	1.498
						94	4.825	1.554		94	13.429	1.22			94	3.653	1.021				94	4.812	1.202
						95	4.047	1.666		95	16.583	1.647			95	2.394	1.229				95	4.42	0.954
						96	8.955	1.468		96	7.602	1.388			96	2.883	1.241				96	4.906	1.131
						97	2.736	1.59		97	5.156	1.437			97	2.541	1.191				97	4.225	1.075
						98	2.893	1.602		98	4.381	1.388			98	3.037	0.987				98	4.597	0.991
						99	4.383	1.48		99	5.647	1.437			99	2.549	1.039				99	3.073	1.085
						100	8.324	1.348		100	4.292	1.356			100	2.33	1.37				100	4.42	1.313

## Sheet: Fig.S7 TEM data
	Statistical source data for figure S7
	TEM microscopy						no. photos				no. photos				no. photos						no. photos
							n=82				n=71				n=65						n=53
						D. dadantii A6761 (lpp::Cm)				D. dadantii A6752 (lpp+21)					D. dadantii A6753 (lppΔ21)						D. dadantii A6754 (lpp_wt)
						bacterial no.	length	width		bacterial no.	length	width			bacterial no.	length	width				bacterial no.	length	width
						1	5.02	1.3		1	4.42	1.42			1	2.64	0.68				1	3.87	1.22
						2	2.47	1.06		2	6.07	1.47			2	2.75	0.46				2	3.77	1.22
						3	3.63	1.16		3	3.9	1.44			3	1.1	0.58				3	3.32	1.16
						4	3.05	0.83		4	4.93	1.43			4	1.17	0.54				4	2.52	1.24
						5	3.18	0.85		5	6.35	1.27			5	1.29	0.46				5	5.13	1.2
						6	3.17	0.84		6	5	1.42			6	1.76	0.75				6	2.33	0.81
						7	4.42	0.93		7	4.91	1.41			7	1.93	0.72				7	2.28	0.84
						8	6.66	1		8	4.73	1.61			8	2.24	0.71				8	2.59	1.12
						9	2.68	0.84		9	1.99	0.97			9	1.66	0.76				9	3.35	1.3
						10	2.36	0.72		10	2.02	0.91			10	2.56	0.8				10	3.3	1.26
						11	4.19	1.16		11	12.25	1.12			11	1.71	0.69				11	2.89	1.29
						12	11.03	1.3		12	7.43	1.18			12	2.72	0.69				12	2.42	1.15
						13	2.46	0.94		13	5.12	0.78			13	2.27	0.76				13	2.51	1.16
						14	5.36	0.9		14	3.84	0.92			14	1.75	0.73				14	2.25	1.18
						15	5.03	0.96		15	2.91	1			15	1.94	0.84				15	3.22	1.29
						16	2.27	1.21		16	3.3	1.07			16	2.93	0.81				16	3.82	1.25
						17	2.86	0.77		17	3.61	0.82			17	2	0.89				17	3.07	1.21
						18	7.29	1.39		18	5.25	1.26			18	2.66	0.89				18	3.22	1.18
						19	7.05	1.31		19	4.82	1.26			19	4.97	0.75				19	4	1.22
						20	7.23	1.27		20	4.42	0.95			20	1.5	0.64				20	4.92	1.11
						21	5.35	1.45		21	2.12	0.78			21	1.73	0.67				21	4	1.24
						22	3.17	1.42		22	2.18	0.76			22	2.87	0.84				22	3.61	1.24
						23	3.56	0.91		23	6.09	1.01			23	2.55	0.82				23	4.46	1.13
						24	1.97	0.83		24	2.77	0.87			24	2.28	0.94				24	3	1.11
						25	1.98	0.8		25	2.57	0.77			25	3.13	0.79				25	2.65	1.15
						26	5.55	0.99		26	2.25	0.86			26	2.37	0.85				26	3.22	0.79
						27	4.3	1.26		27	1.48	0.56			27	3	0.86				27	3.23	0.91
						28	1.81	0.96		28	1.6	0.66			28	1.52	0.8				28	2.22	0.89
						29	4.14	1.65		29	2.23	0.77			29	1.45	0.77				29	2.47	0.91
						30	3.78	1.73		30	2.58	0.67			30	1.07	0.69				30	2.45	0.84
						31	7.36	1.39		31	3.72	1.03			31	1.25	0.75				31	3.19	0.96
						32	5.7	0.91		32	4.42	0.9			32	3.35	0.91				32	2.48	0.85
						33	7.23	1.39		33	3.78	0.71			33	1.95	0.89				33	2.95	0.82
						34	5.6	0.98		34	2.96	0.78			34	2.25	0.88				34	2.09	0.83
						35	5.31	1.08		35	2.7	0.79			35	2.47	0.86				35	1.99	0.79
						36	3.18	1.07		36	3.49	0.72			36	2.09	0.89				36	4.09	0.94
						37	3.14	1.01		37	2.42	0.65			37	2.13	0.9				37	3.49	0.92
						38	3.98	1.59		38	3.41	0.65			38	1.07	0.87				38	2.97	0.94
						39	4.38	1.61		39	3.09	0.73			39	1.21	0.94				39	2.57	1.06
						40	5.29	1.14		40	3.65	0.71			40	2.25	0.85				40	2.67	1.03
						41	6.9	1.21		41	2.91	0.72			41	2.43	0.073				41	3.26	1.09
						42	6.05	1.18		42	1.3	0.68			42	1.89	0.8				42	3.19	1.01
						43	2.84	0.84		43	2.78	0.79			43	3.18	0.79				43	3.11	1.1
						44	2.45	0.9		44	2.66	0.72			44	1.98	0.84				44	2.77	0.97
						45	2.59	0.85		45	4.37	0.71			45	1.13	0.75				45	3.55	0.91
						46	2.46	0.91		46	3.03	1.13			46	3.9	0.78				46	3.73	0.99
						47	4.13	1.35		47	2.79	0.92			47	1.55	0.53				47	2.57	1.02
						48	4.28	1.43		48	3.5	1.12			48	2.49	0.78				48	3.95	0.97
						49	4.69	1.5		49	3.1	0.81			49	2.63	0.71				49	2.83	0.91
						50	3.96	1.4		50	2.42	0.79			50	2.13	0.83				50	2.85	1.08
						51	3.96	1.19		51	2.4	0.85			51	2.25	0.85				51	5.16	0.81
						52	5.04	0.98		52	4.15	0.9			52	2.37	0.59				52	3.07	0.93
						53	2.9	0.98		53	3.79	0.91			53	1.44	0.79				53	3.86	0.89
						54	3.87	1.09		54	4.82	1.4			54	1.26	0.81				54	3.69	0.87
						55	5.9	1.06		55	3.98	1.57			55	2.1	0.79				55	2.91	1.03
						56	3.61	1.19		56	2.87	1.25			56	1.7	0.82				56	2.57	1.05
						57	4.86	1.11		57	9.14	1.56			57	1.49	0.82				57	3.69	0.98
						58	3.91	1.14		58	3.1	1.08			58	2.46	0.85				58	2.87	0.98
						59	6.37	1.49		59	3.15	1.11			59	1.58	0.79				59	3.16	0.97
						60	11.25	1.63		60	4.26	1.32			60	2.85	0.67				60	3.11	0.87
						61	3.74	1.52		61	3.57	1.18			61	2.99	0.6				61	2.72	0.83
						62	3.49	1.54		62	7.61	1.57			62	2.33	0.82				62	4.96	1.07
						63	3.54	1.69		63	3.45	1.21			63	3.42	0.83				63	2.74	0.95
						64	4.25	1.65		64	7.31	1.46			64	2.24	0.57				64	2.6	0.94
						65	4.32	1.68		65	2.29	0.98			65	1.99	0.74				65	4.17	1.17
						66	3.92	1.74		66	14.34	1.89			66	1.91	0.9				66	3	1.21
						67	4.79	1.77		67	3.27	0.94			67	1.6	0.81				67	2.89	1.22
						68	8.21	1.68		68	3.67	0.74			68	2.48	0.88				68	3.02	1.28
						69	7.33	1.47		69	2.79	1.12			69	1.95	0.91				69	2.07	1.3
						70	7.5	1.36		70	2.04	0.76			70	2.68	0.84				70	2.28	1.23
						71	2.02	1.11		71	4.01	0.75			71	2.91	0.74				71	3.49	1.28
						72	2.27	0.99		72	2.1	0.72			72	2.76	0.85				72	3.47	1.18
						73	2.17	0.99		73	1.96	0.69			73	1.97	0.8				73	4.03	1.27
						74	2.64	1.01		74	3.27	1.04			74	1.58	0.69				74	3.14	1.19
						75	2.32	1.03		75	2.3	0.87			75	2.47	0.8				75	2.86	1.24
						76	2.19	0.87		76	2.02	0.83			76	2.12	1.16				76	2.54	1.2
						77	3.67	0.92		77	4.75	0.99			77	2.71	1.09				77	2.27	1.16
						78	1.02	0.43		78	2.54	0.84			78	3	1.09				78	2.41	1.13
						79	3.84	1.4		79	2.86	0.88			79	1.3	0.82				79	5.4	1.2
						80	4.14	1.12		80	5.01	0.86			80	2.69	0.98				80	2.83	1.19
						81	2.06	1.18		81	4.75	1.02			81	3.14	1.13				81	3.04	1.2
						82	2.7	1.29		82	4.19	1.16			82	2.41	0.98				82	3.14	1.16
						83	3.7	0.96		83	4.36	1.03			83	2.5	0.98				83	4.99	1.17
						84	6.49	1.12		84	5.5	0.95			84	3.04	1.07				84	3.54	1.27
						85	3.5	1.06		85	1.86	0.8			85	2.48	0.96				85	2.59	1.18
						86	3.64	0.8		86	1.7	0.86			86	2.38	0.91				86	4.97	1.12
						87	1.26	0.63		87	2.49	0.79			87	2.86	0.97				87	4.18	1.13
						88	3.7	1.19		88	5.87	1.15			88	2.08	1.02				88	3.28	1.21
						89	8.95	1.12		89	4.11	0.99			89	1.27	0.94				89	4.07	1.15
						90	3.8	1.18		90	4.08	0.89			90	2.43	1.03				90	4.41	1.3
						91	3.61	0.83		91	2.13	0.79			91	4.02	1.2				91	3.68	1.18
						92	2.27	1.15		92	2.16	0.84			92	2.78	1.15				92	4.13	1.18
						93	2.27	1.22		93	2.79	0.64			93	2.22	1.12				93	3.38	1.12
						94	3.74	1.23		94	4.67	1.13			94	2.83	1.1				94	4.39	1.32
						95	1.64	0.75		95	3.18	1			95	3.92	1.15				95	5.43	1.12
						96	2.92	0.88		96	2.76	0.88			96	3.13	1.13				96	3.55	1.08
						97	3.48	1.27		97	10.42	0.99			97	2.36	0.88				97	3.86	1.27
						98	2.23	1.01		98	10.65	0.92			98	2.03	0.99				98	3.44	1.09
						99	1.87	1.26		99	5.45	0.84			99	1.91	0.94				99	3.38	1.04
						100	6.08	1.44		100	4.27	0.91			100	2.91	1.13				100	2.53	1.13

## Sheet: Fig.S7 Statistical analysis
	Statistical analysis of bacterial length of D. dadantii Lpp length mutants
	Table Analyzed	Length Light Microscpy	Length Light Microscpy	Length Light Microscpy	Length TEM	Length TEM	Length TEM
	Column D	WT (A6754)	WT (A6754)	WT (A6754)	WT (A6754)	WT (A6754)	WT (A6754)
	vs.	vs,	vs,	vs,	vs,	vs,	vs,
	Column C	lpp∆21 (A6753)	∆lpp (A6761)	lpp+21 (A6752)	lpp∆21 (A6753)	∆lpp (A6761)	lpp+21 (A6752)
	Unpaired t test
	P value	<0,0001	<0,0001	<0,0001	<0,0001	<0,0001	0.0049
	P value summary	****	****	****	****	****	**
	Significantly different (P < 0.05)?	Yes	Yes	Yes	Yes	Yes	Yes
	One- or two-tailed P value?	Two-tailed	Two-tailed	Two-tailed	Two-tailed	Two-tailed	Two-tailed
	t, df	t=7,448, df=198	t=6,026, df=198	t=6,078, df=198	t=9,500, df=198	t=4,169, df=198	t=2,849, df=198
	How big is the difference?
	Mean of column C	3.27	6.738	6.644	2.282	4.175	3.959
	Mean of column D	4.363	4.363	4.363	3.294	3.294	3.294
	Difference between means (D - C) ± SEM	1,092 ± 0,1467	-2,376 ± 0,3942	-2,281 ± 0,3753	1,012 ± 0,1065	-0,8814 ± 0,2114	-0,6650 ± 0,2334
	95% confidence interval	0,8031 to 1,382	-3,153 to -1,598	-3,021 to -1,541	0,8019 to 1,222	-1,298 to -0,4645	-1,125 to -0,2047
	R squared (eta squared)	0.2189	0.155	0.1572	0.3131	0.0807	0.03938
	F test to compare variances
	F, DFn, Dfd	2,706, 99, 99	8,896, 99, 99	7,969, 99, 99	1,264, 99, 99	6,055, 99, 99	7,600, 99, 99
	P value	<0,0001	<0,0001	<0,0001	0.2462	<0,0001	<0,0001
	P value summary	****	****	****	ns	****	****
	Significantly different (P < 0.05)?	Yes	Yes	Yes	No	Yes	Yes
	Data analyzed
	Sample size, column C	100	100	100	100	100	100
	Sample size, column D	100	100	100	100	100	100

## Sheet: Fig.S7 Growth curves
Growth curves
D. dadantii lpp length mutant strains
						D. dadantii A6761 (lpp::Cm)						D. dadantii A6752 (lpp+21)						D. dadantii A6753 (lppΔ21)						D. dadantii A6754 (lpp_wt)
					time	rep1	rep2	rep3	average	StD		rep1	rep2	rep3	average	StD		rep1	rep2	rep3	average	StD		rep1	rep2	rep3	average	StD
					0h	0.136	0.138	0.142	0.138667	0.00305505		0.133	0.127	0.134	0.131333	0.00378594		0.109	0.123	0.112	0.114667	0.00737111		0.112	0.117	0.114	0.114333	0.00251661
					0.5h	0.134	0.134	0.138	0.135333	0.0023094		0.134	0.13	0.137	0.133667	0.00351188		0.112	0.121	0.12	0.117667	0.00493288		0.121	0.125	0.118	0.121333	0.00351188
protocol (short):					1.0h	0.144	0.145	0.151	0.146667	0.00378594		0.146	0.14	0.149	0.145	0.00458258		0.119	0.127	0.127	0.124333	0.0046188		0.126	0.128	0.125	0.126333	0.00152753
o/n cultures in LB diluted 1:40					1.5h	0.165	0.161	0.172	0.166	0.00556776		0.162	0.154	0.168	0.161333	0.00702377		0.124	0.133	0.141	0.132667	0.0085049		0.133	0.136	0.132	0.133667	0.00208167
in LB medium					2.0h	0.187	0.189	0.198	0.191333	0.00585947		0.182	0.173	0.191	0.182	0.009		0.131	0.145	0.151	0.142333	0.0102632		0.138	0.149	0.139	0.142	0.00608276
50 ul culture+ 1950 ul LB					2.5h	0.219	0.227	0.236	0.227333	0.0085049		0.215	0.198	0.223	0.212	0.0127671		0.14	0.154	0.174	0.156	0.017088		0.147	0.156	0.155	0.152667	0.00493288
total 2 ml					3.0h	0.289	0.301	0.298	0.296	0.006245		0.259	0.239	0.273	0.257	0.017088		0.15	0.169	0.19	0.169667	0.0200083		0.164	0.167	0.174	0.168333	0.0051316
3 repetitions per strain					3.5h	0.393	0.37	0.37	0.377667	0.0132791		0.322	0.293	0.342	0.319	0.0246374		0.172	0.195	0.252	0.206333	0.0411866		0.201	0.218	0.23	0.216333	0.0145717
average and StD					4.0h	0.491	0.509	0.453	0.484333	0.028589		0.404	0.373	0.422	0.399667	0.0247857		0.196	0.235	0.319	0.25	0.062857		0.234	0.286	0.262	0.260667	0.0260256
					4.5h	0.573	0.579	0.58	0.577333	0.00378594		0.488	0.452	0.518	0.486	0.0330454		0.238	0.286	0.401	0.308333	0.0837636		0.32	0.344	0.341	0.335	0.0130767
OD 600 measured every 30 min.					5.0h	0.666	0.619	0.675	0.653333	0.0300721		0.559	0.532	0.583	0.558	0.0255147		0.311	0.365	0.498	0.391333	0.096241		0.454	0.471	0.456	0.460333	0.00929157
shaking between measurements					5.5h	0.732	0.749	0.795	0.758667	0.0325935		0.61	0.582	0.645	0.612333	0.0315647		0.412	0.47	0.589	0.490333	0.0902349		0.525	0.636	0.561	0.574	0.0566304
28C heated chamber					6.0h	0.799	0.81	0.852	0.820333	0.0279702		0.662	0.622	0.709	0.664333	0.0435469		0.518	0.58	0.694	0.597333	0.0892711		0.602	0.668	0.648	0.639333	0.0338428
					6.5h	0.861	0.884	0.9	0.881667	0.0196044		0.71	0.662	0.764	0.712	0.0510294		0.586	0.638	0.716	0.646667	0.0654319		0.728	0.796	0.739	0.754333	0.0365011
					7.0h	0.927	0.957	0.98	0.954667	0.0265769		0.756	0.7	0.807	0.754333	0.0535195		0.635	0.692	0.765	0.697333	0.0651639		0.851	0.849	0.8	0.833333	0.0288848
to remember: OD=1 is equal to ca.10^8 cfu/ml					7.5h	0.975	1.028	1.047	1.01667	0.037314		0.773	0.717	0.843	0.777667	0.0631295		0.69	0.756	0.818	0.754667	0.0640104		0.865	0.953	0.88	0.899333	0.0470779
OD	cfu/ml				8.0h	1.027	1.083	1.113	1.07433	0.0436501		0.811	0.723	0.869	0.801	0.0735119		0.74	0.812	0.872	0.808	0.0660908		0.929	0.97	0.948	0.949	0.0205183
1	100000000				8.5h	1.063	1.116	1.139	1.106	0.0389744		0.822	0.731	0.881	0.811333	0.0755667		0.791	0.852	0.889	0.844	0.0494874		0.975	1.024	1.02	1.00633	0.0272091
					9.0h	1.099	1.143	1.167	1.13633	0.0344867		0.833	0.74	0.893	0.822	0.0770909		0.838	0.887	0.904	0.876333	0.0342685		1.037	1.079	1.078	1.06467	0.0239653
					9.5h	1.121	1.166	1.192	1.15967	0.0359212		0.843	0.739	0.902	0.828	0.0825288		0.851	0.904	0.923	0.892667	0.037314		1.073	1.118	1.117	1.10267	0.025697
					10.0h	1.144	1.189	1.219	1.184	0.0377492		0.855	0.741	0.918	0.838	0.0897162		0.869	0.922	0.935	0.908667	0.0349619		1.106	1.147	1.149	1.134	0.0242693
					10.5h	1.169	1.213	1.246	1.20933	0.0386307		0.866	0.742	0.932	0.846667	0.0964642		0.889	0.944	0.949	0.927333	0.0332916		1.133	1.174	1.177	1.16133	0.0245832
					11.0h	1.189	1.235	1.28	1.23467	0.0455009		0.88	0.743	0.945	0.856	0.103116		0.898	0.956	0.962	0.938667	0.0353459		1.157	1.2	1.202	1.18633	0.0254231
					11.5h	1.204	1.258	1.286	1.24933	0.0416813		0.892	0.742	0.954	0.862667	0.109002		0.923	0.971	0.987	0.960333	0.0333067		1.183	1.227	1.23	1.21333	0.0263122
					12.0h	1.234	1.285	1.298	1.27233	0.033828		0.902	0.742	0.971	0.871667	0.117475		0.921	0.991	1.014	0.975333	0.048439		1.202	1.246	1.267	1.23833	0.0331713
					12.5h	1.25	1.292	1.301	1.281	0.0272213		0.913	0.741	0.997	0.883667	0.130496		0.94	1.007	1.039	0.995333	0.0505206		1.222	1.276	1.27	1.256	0.0295973
					13.0h	1.256	1.292	1.298	1.282	0.0227156		0.918	0.739	1.012	0.889667	0.138688		0.97	1.042	1.051	1.021	0.0443959		1.247	1.289	1.279	1.27167	0.0219393
					13.5h	1.258	1.292	1.304	1.28467	0.0238607		0.929	0.738	1.021	0.896	0.144357		1.006	1.072	1.062	1.04667	0.0355715		1.25	1.29	1.274	1.27133	0.0201329
					14.0h	1.262	1.294	1.297	1.28433	0.0193993		0.94	0.738	1.04	0.906	0.153844		1.015	1.074	1.086	1.05833	0.0380044		1.257	1.294	1.28	1.277	0.0186815
					14.5h	1.264	1.294	1.295	1.28433	0.0176163		0.949	0.735	1.048	0.910667	0.159982		1.036	1.091	1.093	1.07333	0.0323471		1.256	1.292	1.284	1.27733	0.0189033
					15.0h	1.265	1.292	1.295	1.284	0.0165227		0.958	0.736	1.049	0.914333	0.161004		1.048	1.103	1.095	1.082	0.0297153		1.253	1.295	1.28	1.276	0.0212838
					15.5h	1.268	1.288	1.297	1.28433	0.0148436		0.981	0.737	1.05	0.922667	0.164452		1.049	1.096	1.092	1.079	0.0260576		1.257	1.294	1.282	1.27767	0.0188768
					16.0h	1.267	1.284	1.294	1.28167	0.0136504		1	0.733	1.044	0.925667	0.168298		1.05	1.094	1.087	1.077	0.0236432		1.258	1.292	1.278	1.276	0.017088
					16.5h	1.266	1.282	1.295	1.281	0.0145258		1.01	0.734	1.039	0.927667	0.168346		1.046	1.087	1.082	1.07167	0.0223681		1.256	1.289	1.275	1.27333	0.016563
					17.0h	1.285	1.293	1.375	1.31767	0.049813		1.022	0.748	1.048	0.939333	0.166209		1.056	1.095	1.097	1.08267	0.0231157		1.277	1.305	1.289	1.29033	0.0140475
										OD600 (average)
								time	A6761	A6752	A6753	A6754
								0h	0.138667	0.131333	0.114667	0.114333
								0.5h	0.135333	0.133667	0.117667	0.121333
								1.0h	0.146667	0.145	0.124333	0.126333
								1.5h	0.166	0.161333	0.132667	0.133667
								2.0h	0.191333	0.182	0.142333	0.142
								2.5h	0.227333	0.212	0.156	0.152667
								3.0h	0.296	0.257	0.169667	0.168333
								3.5h	0.377667	0.319	0.206333	0.216333
								4.0h	0.484333	0.399667	0.25	0.260667
								4.5h	0.577333	0.486	0.308333	0.335
								5.0h	0.653333	0.558	0.391333	0.460333
								5.5h	0.758667	0.612333	0.490333	0.574
								6.0h	0.820333	0.664333	0.597333	0.639333
								6.5h	0.881667	0.712	0.646667	0.754333
								7.0h	0.954667	0.754333	0.697333	0.833333
								7.5h	1.01667	0.777667	0.754667	0.899333
								8.0h	1.07433	0.801	0.808	0.949
								8.5h	1.106	0.811333	0.844	1.00633
								9.0h	1.13633	0.822	0.876333	1.06467
								9.5h	1.15967	0.828	0.892667	1.10267
								10.0h	1.184	0.838	0.908667	1.134
								10.5h	1.20933	0.846667	0.927333	1.16133
								11.0h	1.23467	0.856	0.938667	1.18633
								11.5h	1.24933	0.862667	0.960333	1.21333
								12.0h	1.27233	0.871667	0.975333	1.23833
								12.5h	1.281	0.883667	0.995333	1.256
								13.0h	1.282	0.889667	1.021	1.27167
								13.5h	1.28467	0.896	1.04667	1.27133
								14.0h	1.28433	0.906	1.05833	1.277
								14.5h	1.28433	0.910667	1.07333	1.27733
								15.0h	1.284	0.914333	1.082	1.276
								15.5h	1.28433	0.922667	1.079	1.27767
								16.0h	1.28167	0.925667	1.077	1.276
								16.5h	1.281	0.927667	1.07167	1.27333
								17.0h	1.31767	0.939333	1.08267	1.29033
									cfu/ml (average)
								time	A6761	A6752	A6753	A6754
								0h	1.38667e+07	1.31333e+07	1.14667e+07	1.14333e+07
								0.5h	1.35333e+07	1.33667e+07	1.17667e+07	1.21333e+07
								1.0h	1.46667e+07	1.45e+07	1.24333e+07	1.26333e+07
								1.5h	16600000	1.61333e+07	1.32667e+07	1.33667e+07
								2.0h	1.91333e+07	1.82e+07	1.42333e+07	1.42e+07
								2.5h	2.27333e+07	21200000	15600000	1.52667e+07
								3.0h	29600000	25700000	1.69667e+07	1.68333e+07
								3.5h	3.77667e+07	31900000	2.06333e+07	2.16333e+07
								4.0h	4.84333e+07	3.99667e+07	25000000	2.60667e+07
								4.5h	5.77333e+07	48600000	3.08333e+07	3.35e+07
								5.0h	6.53333e+07	5.58e+07	3.91333e+07	4.60333e+07
								5.5h	7.58667e+07	6.12333e+07	4.90333e+07	5.74e+07
								6.0h	8.20333e+07	6.64333e+07	5.97333e+07	6.39333e+07
								6.5h	8.81667e+07	7.12e+07	6.46667e+07	7.54333e+07
								7.0h	9.54667e+07	7.54333e+07	6.97333e+07	8.33333e+07
								7.5h	1.01667e+08	7.77667e+07	7.54667e+07	8.99333e+07
								8.0h	1.07433e+08	80100000	80800000	94900000
								8.5h	1.106e+08	8.11333e+07	84400000	1.00633e+08
								9.0h	1.13633e+08	82200000	8.76333e+07	1.06467e+08
								9.5h	1.15967e+08	82800000	8.92667e+07	1.10267e+08
								10.0h	1.184e+08	8.38e+07	9.08667e+07	1.134e+08
								10.5h	1.20933e+08	8.46667e+07	9.27333e+07	1.16133e+08
								11.0h	1.23467e+08	85600000	9.38667e+07	1.18633e+08
								11.5h	1.24933e+08	8.62667e+07	9.60333e+07	1.21333e+08
								12.0h	1.27233e+08	8.71667e+07	9.75333e+07	1.23833e+08
								12.5h	1.281e+08	8.83667e+07	9.95333e+07	125600000
								13.0h	128200000	8.89667e+07	1.021e+08	1.27167e+08
								13.5h	1.28467e+08	8.96e+07	1.04667e+08	1.27133e+08
								14.0h	1.28433e+08	90600000	1.05833e+08	1.277e+08
								14.5h	1.28433e+08	9.10667e+07	1.07333e+08	1.27733e+08
								15.0h	128400000	9.14333e+07	1.082e+08	127600000
								15.5h	1.28433e+08	9.22667e+07	107900000	1.27767e+08
								16.0h	1.28167e+08	9.25667e+07	107700000	127600000
								16.5h	1.281e+08	9.27667e+07	1.07167e+08	1.27333e+08
								17.0h	1.31767e+08	9.39333e+07	1.08267e+08	1.29033e+08
									log (cfu/ml) average
								time	A6761	A6752	A6753	A6754
								0h	7.14197	7.11837	7.05944	7.05817
								0.5h	7.1314	7.12602	7.07065	7.08398
								1.0h	7.16633	7.16137	7.09459	7.10152
								1.5h	7.22011	7.20772	7.12276	7.12602
								2.0h	7.28179	7.26007	7.15331	7.15229
								2.5h	7.35666	7.32634	7.19312	7.18374
								3.0h	7.47129	7.40993	7.2296	7.22617
								3.5h	7.57711	7.50379	7.31457	7.33512
								4.0h	7.68514	7.6017	7.39794	7.41609
								4.5h	7.76143	7.68664	7.48902	7.52504
								5.0h	7.81513	7.74663	7.59255	7.66307
								5.5h	7.88005	7.78699	7.69049	7.75891
								6.0h	7.91399	7.82239	7.77622	7.80573
								6.5h	7.9453	7.85248	7.81068	7.87756
								7.0h	7.97985	7.87756	7.84344	7.92082
								7.5h	8.00718	7.89079	7.87776	7.95392
								8.0h	8.03114	7.90363	7.90741	7.97727
								8.5h	8.04376	7.9092	7.92634	8.00274
								9.0h	8.05551	7.91487	7.94267	8.02721
								9.5h	8.06433	7.91803	7.95069	8.04244
								10.0h	8.07335	7.92324	7.9584	8.05461
								10.5h	8.08255	7.92771	7.96724	8.06496
								11.0h	8.09155	7.93247	7.97251	8.07421
								11.5h	8.09668	7.93584	7.98242	8.08398
								12.0h	8.1046	7.94035	7.98915	8.09284
								12.5h	8.10755	7.94629	7.99797	8.09899
								13.0h	8.10789	7.94923	8.00903	8.10437
								13.5h	8.10879	7.95231	8.01981	8.10426
								14.0h	8.10868	7.95713	8.02462	8.10619
								14.5h	8.10868	7.95936	8.03073	8.1063
								15.0h	8.10857	7.9611	8.03423	8.10585
								15.5h	8.10868	7.96504	8.03302	8.10642
								16.0h	8.10778	7.96645	8.03222	8.10585
								16.5h	8.10755	7.96739	8.03006	8.10494
								17.0h	8.11981	7.97282	8.03449	8.1107

## Sheet: Fig.S13B Replica 1
1.00783		Relative abudance of muropeptides containing the K or KK scares
	Fraction 28. Tri-K
	LDT03 active (preferential tethering of Lpp to monomers)							LDT84 active (preferential tethering of Lpp to dimers)
		Monoisotopic mass							Monoisotopic mass
	m/z	Observed	Calculated	Δ (ppm)	Intensity	Muropeptide		m/z	Observed	Calculated	Δ (ppm)	Intensity	Muropeptide
	500.239	998.463	998.466	2.60576	133851	Tri-K		500.238	998.461	998.466	4.80915	67443	Tri-K
	999.47	998.462	998.466	3.08146	20773	Tri-K		999.471	998.463	998.466	2.38038	2399	Tri-K
	Fraction 32. Tri-KK et Tri-KK without GlcNAc (-GlcNAc)
	LDT03 active (preferential tethering of Lpp to monomers)							LDT84 active (preferential tethering of Lpp to dimers)
		Monoisotopic mass							Monoisotopic mass
	m/z	Observed	Calculated	Δ (ppm)	Intensity	Muropeptide		m/z	Observed	Calculated	Δ (ppm)	Intensity	Muropeptide
	462.746	923.477	923.481	4.75615	30753	Tri-KK -GlcNAc		462.748	923.481	923.481	-0.00843222	45968	Tri-KK -GlcNAc
	376.526	1126.56	1126.56	4.78435	1289823	Tri-KK		376.525	1126.55	1126.56	8.51251	39301	Tri-KK
	564.289	1126.56	1126.56	-1.45148	1072815	Tri-KK		564.286	1126.56	1126.56	4.40706	72198	Tri-KK
	1127.57	1126.56	1126.56	-1.02987	162619	Tri-KK		1127.56	1126.56	1126.56	4.29607	4547	Tri-KK
	Fraction 40. Tri-Tri-KK. And Tetra-Tri-KK
	LDT03 active (preferential tethering of Lpp to monomers)							LDT84 active (preferential tethering of Lpp to dimers)
		Monoisotopic mass							Monoisotopic mass
	m/z	Observed	Calculated	Δ (ppm)	Intensity	Muropeptide		m/z	Observed	Calculated	Δ (ppm)	Intensity	Muropeptide
	660.648	1978.92	1978.92	0.15857	1245	Tri-Tri-KK		660.65	1978.93	1978.92	-3.17658	15076	Tri-Tri-KK
	684.327	2049.96	2049.96	0.208592	156991	Tetra-Tri-KK		684.329	2049.96	2049.96	-3.30368	291885	Tetra-Tri-KK
	1025.99	2049.96	2049.96	-1.80366	44835	Tetra-Tri-KK		1025.99	2049.96	2049.96	-2.38904	91546	Tetra-Tri-KK
	Fraction 43. Tetra-Tri-KK anhydro (Anh) or non-reduced (NR)
	LDT03 active (preferential tethering of Lpp to monomers)							LDT84 active (preferential tethering of Lpp to dimers)
		Monoisotopic mass							Monoisotopic mass
	m/z	Observed	Calculated	Δ (ppm)	Intensity	Muropeptide		m/z	Observed	Calculated	Δ (ppm)	Intensity	Muropeptide
	887.88	1773.74	1773.74	-1.14916	20620	Tetra-Tri Anh R		887.882	1773.75	1773.74	-3.74255	12004	Tetra-Tri Anh R
	615.934	1844.78	1844.78	0.054496	47461	Tetra-Tetra Anh R		615.935	1844.78	1844.78	-1.89696	31398	Tetra-Tetra Anh R
	923.398	1844.78	1844.78	-0.609559	517198	Tetra-Tetra Anh R		923.396	1844.78	1844.78	0.69141	350065	Tetra-Tetra Anh R
	1845.78	1844.78	1844.78	1.81619	64788	Tetra-Tetra Anh R		1845.79	1844.78	1844.78	-2.14093	17870	Tetra-Tetra Anh R
	677.651	2029.93	2029.93	0.351162	20382	Tetra-Tri-KK Anh		677.653	2029.93	2029.93	-1.71787	78363	Tetra-Tri-KK Anh
	1015.97	2029.93	2029.93	1.22556	5782	Tetra-Tri-KK Anh		1015.98	2029.93	2029.93	-1.73021	22770	Tetra-Tri-KK Anh
	683.653	2047.93	2047.94	3.7489	13823	Tetra-Tri-KK NR		683.654	2047.94	2047.94	1.55157	25933	Tetra-Tri-KK NR
	1042.44	2082.87			13784	Not assigned		1042.45	2082.88			18722	Not assigned
	1359.59	2717.16	2717.16	1.88219	2151	Tetra-Tetra-Tri		1359.59	2717.17	2717.16	-1.5773	2927	Tetra-Tetra-Tri
Intensities for muropeptides containing the Lys residues of Lpp
	Monomers			Dimers
	LDT03	LDT84		LDT03	LDT84
Intensities	2710634	231856		243058	525573
%	91.771	30.6109		8.22896	69.3891
